# Supplementary material for: A Pilot Analysis of Bioparameters in Patients with Dyspepsia Accompanied by Abdominal Hardness: An Exploration of Damjeok Syndrome Rooted in Traditional Medicine
Source: Healthcare (Basel). 2025 Sep 15;13(18):2307. doi: 10.3390/healthcare13182307 (PMC12470122; doi:10.3390/healthcare13182307)
Supplement: Supplementary file 1 [file healthcare-13-02307-s001.zip]

Archive with 1 entries (1 files):
- healthcare-3802598-supplementary.pdf
